# Supplementary material for: Impact of Predator Exclusion and Habitat on Seroprevalence of New World Orthohantavirus Harbored by Two Sympatric Rodents within the Interior Atlantic Forest
Source: Viruses. 2021 Sep 29;13(10):1963. doi: 10.3390/v13101963 (PMC8538774; doi:10.3390/v13101963)
Supplement: Supplementary file 1 [file viruses-13-01963-s001.zip]

Archive with 1 entries (1 files):
- viruses-1368889-supplementary.pdf
